# Supplementary material for: Investigation of the Key Genes Associated with Anthocyanin Accumulation during Inner Leaf Reddening in Ornamental Kale (Brassica oleracea L. var. acephala)
Source: Int J Mol Sci. 2023 Feb 2;24(3):2837. doi: 10.3390/ijms24032837 (PMC9917897; doi:10.3390/ijms24032837)
Supplement: Supplementary file 1 [file ijms-24-02837-s001.zip]

Archive with 1 entries (1 files):
- ijms-2188102-supplementary.pdf
